# Supplementary material for: Using DosiVox to Reconstruct Radiation Transport through Complex Archaeological Environments
Source: Methods Protoc. 2019 Dec 11;2(4):91. doi: 10.3390/mps2040091 (PMC6960934; doi:10.3390/mps2040091)
Supplement: Supplementary file 1 [file mps-02-00091-s001.zip]

Archive with 1 entries (1 files):
- mps-624474-supplementary.mp4
